# Supplementary material for: Analysis of rare coding variants in schizophrenia-associated genes and generalised cognition in the UK Biobank
Source: Mol Psychiatry. Author manuscript; Available in PMC 2026 Jul 25. (PMC7619269; doi:10.1038/s41380-026-03601-8)
Supplement: Supplementary Tables [file EMS216238-supplement-Supplementary_Tables.xlsx]

## Sheet: List of Supplementary Tables
Supplementary Table	Description
1	Number of variants removed/added at each stage of variant-level quality control.
2	The number of participants removed/added at each stage of sample-level quality control.
3	Summary of gene sets tested for rare coding variant association.
4	Description of each cognitive test and the number of participants with data on each test included in our study.
5	Pearson product-moment correlations of pairwise observations of all cognitive tests with each other and with g.
6	Rates of rare coding variants exome wide and within loss-of-function intolerant genes across different 1KGP-like genetic ancestries.
7	Description of different measures of g formed using different input tests.
8	Association of rare variants in different sets of genes (relating to constraint and brain expression) with g.
9	Distribution of rare variants carried per 1KGP-EUR-like participant with g derived in loss-of-function intolerant genes
10	Association of rare variants in loss-of-function intolerant genes with g across 1KGP-like genetic ancestries.
11	Association of different classes of schizophrenia-associated variants with g when all variant types are modelled together (multivariable analysis) and when modeling a single type of genetic variant (univariable analysis).
12	Association between rare coding variants in loss-of-function intolerant genes and g, adding additional covariates for individual cognitive test scores.
13	Association of rare variants in SCHEMA FDR < 5% genes with g.
14	Association of rare variants in gene sets related to schizophrenia common allele loci with g.
15	Association of rare variants in various schizophrenia CNV sets with g.
16	Association of rare variants in individual SCHEMA FDR < 5% genes, credible causal GWAS genes,and genes within schizophrenia CNV loci with g.

## Sheet: ST 1
Supplementary Table 1 - Number of variants removed/added at each stage of quality control (QC) and processing.
Stage	n variants removed	n variants remaining
Original files	-	22854479
Removing sites labelled as mono-allelic	256390	22598089
Removing sites with >6 alleles	39699	22558390
Splitting multi-allelic sites	Added 3,877,366	26435756
Sites with no variants following genotype QC	1824542	24611214
Y chromosome dropped	5486	24605728
Removing variants with genotype quality ≤ 40	447078	24158650
Removing variants with call rate ≤ 0.9	3926120	20232530
Removing variants in low complexity regions	148794	20083736
X chromosome dropped	359119	19724617

## Sheet: ST 2
Supplementary Table 2 - The number of participants removed/added at each stage of processing.
Stage	n samples removed	n samples remaining
Initial sample	-	469385
Removing participants with mean call rate < 0.8	234	469151
Removing participants with a first, second or third degree relative in the sample	69274	399877
*allele frequencies were calculated following this QC step
Removing participants with discordant self-reported sex, imputed sex, and Y chromosome depth	210	399667
Removing participants with diagnoses of schizophrenia, autism spectrum disorder, or intellectual disability	1526	398141
Removing samples for whom ancestry could not be inferred (individuals who lacked array data or whose array data was low quality)	1293	396848

## Sheet: ST 3
Supplementary Table 3 - Summary of gene sets tested for RCV association. Details are included about the source of the gene set and number of genes within each set. Only autosomal, protein-coding genes are included. Within the 'Details of source' column, ST refers to the supplementary table from the cited paper used to derive the gene set. Full references for cited papers can be found in the manus…
Schizophrenia association	Gene set	Details of source	Source	n autosomal protein coding genes
Constrained genes	LoF-intolerant genes (pLI ≥ 0.9)	pLI ≥ 0.9 in GnomAD v2.1.1 table of LoF metrics per gene	Karczewski et al. (2020)	3162
	LoF-tolerant genes: pLI < 0.9	pLI < 0.9 in GnomAD v2.1.1 table of LoF metrics per gene		14969
Brain expressed genes	Genes with an average of >5 FPKM (fragments per kilobase of exon model per million mapped reads) in the brain across all samples in an RNA sequencing study.	Genes with >5 FPKM in the brain in Supplementary Dataset 1.	Fagerberg et al. (2014)	10389
RCV enriched genes	SCHEMA FDR<5% genes	Genes listed in ST5.	Singh et al. (2022)	29
Common allele loci	All GWAS genes:	All genes within 282 loci (ST3).	Trubetskoy et al. (2022)	1715
	All genes within schizophrenia GWAS loci
	GWAS genes closest to the indexed SNP:	Genes closest to indexed SNP with highest significance in each locus (ST3).		186
	Genes selected as being the closest gene to each indexed SNP for each GWAS locus
	Credible causal GWAS genes:	Genes prioritised through fine-mapping and/or SMR (extended data table 1 or ST12).		101
	Protein coding genes prioritised through fine-mapping and/or SMR
	Prioritised fine mapped GWAS genes:	Genes within extended data table 1 (or ST12) prioritised by FINEMAP.		61
	Protein coding genes from the broad fine mapped set which were prioritised
	Prioritised SMR GWAS genes:	Genes within extended data table 1 (or ST12) prioritised by SMR.		44
	Protein coding genes implicated by SMR which were prioritised
	Prioritised SMR GWAS genes associated with increased expression in schizophrenia	Genes within the prioritised SMR GWAS set with an SMR beta > 0 from fetal brain, adult brain, and/or blood tissue (ST17e).		24
	Prioritised SMR GWAS genes with evidence of increased expression in schizophrenia from SMR analyses.
	Prioritised SMR GWAS genes associated with reduced expression in schizophrenia	Genes within the prioritised SMR GWAS set with an SMR beta < 0 from fetal brain, adult brain, and/or blood tissue (ST17e),		20
	Prioritised SMR GWAS genes with evidence of reduced expression in schizophrenia from SMR analyses.
Schizophrenia CNV loci	63 schizophrenia enriched CNV loci	Critical sequence regions from eTable 2.	Rees et. al (2016)	886 (144 LoFi, 739 LoF-tolerant)
	13 schizophrenia-associated CNVs	Critical sequence regions associated with schizophrenia from eTable 2, including one additional CNV shown to be associated with schizophrenia in Marshall et. al (2017)	Rees et. al (2016) and Marshall et. al (2017)	178 (41 LoFi, 136 LoF-tolerant)

## Sheet: ST 4
Supplementary Table 4- Description of each cognitive test and the number of participants with data on each test included in our study. The cognitive domain that each test captures is taken from Fawns-Ritchie and Deary (2020).We note that the numbers presented in this table are for participants included in our analysis (those who passed WES QC), and not the total number of participants that took t…
Cognitive test	Cognitive domain	Description of test	Outcome measure used	Higher ability direction	Used in derivation of g?	Instance used	Total n participants with test score at this instance (% of sample)	n participants for each 1KGP-like genetic ancestry
								1KGP-EUR-like (n = 376,728)	1KGP-SAS-like (n = 8,670)	1KGP-AAC-like (n = 3,863)	1KGP-SSA-like (n = 3,056)	1KGP-EAS-like (n = 2,420)	Admixed (n = 1,180)	1KGP-LAT-like (n = 931)
g	Cross domain measure	Generalised cognition factor formed from PCA of 4 cognitive tests spanning 4 cognitive domains: numeric memory (online), reaction time, pairs matching, and trail making test B.	1st principal component.	Positive	-	Derived from tests from across instances	76,783 (19.3%)	75188	665	305	147	293	92	93
Numeric memory	Working memory	Involved remembering numbers that progressively increase by one digit and inputting them immediately after presentation.	Highest number of digits correctly remembered (UKBB field 20240)	Positive	Yes	Online cognitive test battery 1	89,313 (22.5%)	87313	825	386	198	353	117	121
Pairs matching	Declarative memory	A matrix of face up cards was presented, and participants were asked to remember the position of as many pairs of matching cards as possible. Cards were then turned face-down, and participants selected the pairs of cards. Two rounds of this task were run, with the second involving a larger number of cards, and therefore pairs, to remember.	Number of incorrect matches across the two rounds (UKBB field 399).	Negative	Yes	Baseline assessment centre	396,346 (99.9%)	376423	8571	3483	3034	2387	1172	916
Reaction time	Processing speed	Very similar to a game of ‘snap’, played across 12 rounds. The participant was shown two cards and asked to press a button if they matched.	Mean time taken to press the button (UKBB field 20023).	Negative	Yes	Baseline assessment centre	391,784 (98.7%)	373366	7858	3669	2690	2246	1100	855
Trail making test B	Executive function	Participants were presented with a set of letters and digits scattered across the screen and participants asked to click on them in alphanumeric order (e.g. A-1-B-2-C…).	Time taken to complete trail (UKBB field 20157).	Negative	Yes	Online cognitive test battery 1	83,596 (21.1%)	81757	771	349	176	333	102	108
Fluid intelligence (FI)	Reasoning	Participants were presented with 13 questions designed to measure their problem solving, logic, and reasoning capacity, independent of acquired knowledge. They were given 2 minutes to answer as many multiple choice questions as possible (with a maximum of 13). The questions got progressively harder.	Number of correct answers given (UKBB field 20016).	Positive	No	Baseline assessment centre	133,001 (33.5%)	123686	4162	1964	1296	936	586	371
Symbol digit substitution	Processing speed	Participants were presented with a key of symbols matched to numbers and asked to indicate which number matched each symbol in a grid. Given the open-ended nature of the test, it is possible to achieve high scores by randomly entering responses. We therefore excluded scores where 25 or more incorrect responses were recorded.	Number of correct matches (UKBB Field 20159) considering number of symbol digit matches attempted (UKBB field 20195).	Positive	No	Online cognitive test battery 1	95,084 (24.0%)	92866	931	418	226	376	131	136
Trail making test A	Processing speed	Participants were presented with a set of digits scattered across the screen and asked to click on them in numeric order.	Time taken to complete trail (UKBB field 20156).	Negative	No	Online cognitive test battery 1	83,589 (21.1%)	81746	773	349	177	333	103	108
Propsective memory	Prospective memory	At the beginning of cognitive testing, participants were presented with a screen stating 'At the end of the [cognitive tests] we will show you four coloured symbols and ask you to touch the blue square. However, to test your memory, we want you to actually touch the orange circle instead'. At the end of cognitive testing they were presented with a screen with the shapes and the instruction to tou…	Prospective memory result (UKBB field 20018), reflecting whether the participant correctly recalled the instructions on the first attempt.	Binary	No	Baseline assessment centre	137,807 (34.7%)	126583	5239	2211	1559	1077	687	451
NOTE: Regarding cognitive domains affected in schizophrenia as defined by the MATRICS initiative (PMID: 18172019) there are very few tests examining verbal learning, attention/vigilance and higher level executive function/problem solving. There is also no formal assessment of social cognition in UK Biobank.

## Sheet: ST 5
Supplemetary Table 5 - Pearson product-moment correlations of pairwise observations of all cognitive tests with each other and with g (generalised cognition). Cognitive measures in green are coded where a higher score reflects higher ability, whereas those in red present tests where a higher score reflects lower ability, meaning negative correlations between the two colours imply correlated abili…
	Generalised cognition (g)	Tests used to derive g				Tests not used to derive g
		Numeric memory	Pairs matching	Reaction time	Trail making test B	Fluid intelligence	Symbol digit substitution	Trail making test A
Generalised cognition (g)	1	0.604599	-0.527713	-0.532861	-0.790577	0.409226	0.522094	-0.527597
Numeric memory	0.604599	1	-0.10369	-0.0822823	-0.312616	0.288407	0.225417	-0.203129
Pairs matching	-0.527713	-0.10369	1	0.143768	0.228322	-0.227988	-0.213842	0.150674
Reaction time	-0.532861	-0.0822823	0.143768	1	0.252409	-0.181162	-0.258801	0.206512
Trail making test B	-0.790577	-0.312616	0.228322	0.252409	1	-0.399842	-0.576314	0.660613
Fluid intelligence	0.409226	0.288407	-0.227988	-0.181162	-0.399842	1	0.298447	-0.224838
Symbol digit substitution	0.522094	0.225417	-0.213842	-0.258801	-0.576314	0.298447	1	-0.505082
Trail making test A	-0.527597	-0.203129	0.150674	0.206512	0.660613	-0.224838	-0.505082	1

## Sheet: ST 6 
Supplementary Table 6 - Rates of rare coding variants exome wide and within LoFi genes across different 1KGP-like genetic ancestries.
Gene set	Variant class	All samples	1KGP-like genetic ancestry
			1KGP-AAC-like (AAC ancestry probability > 0.8)	1KGP-EAS-like (EAS ancestry probability > 0.8)	1KGP-EUR-like (EUR ancestry probability > 0.8)	1KGP-LAT-like (LAT ancestry probability > 0.8)	1KGP-SAS-like (SAS ancestry probability > 0.8)	1KGP-SSA-like (SSA ancestry probability > 0.8)	Admixed (all ancestry probabilities ≤ 0.8)
		(n = 396,848)	(n = 3,863)	(n = 2,420)	(n = 376,728)	(n = 931)	(n = 8,670)	(n = 3,056)	(n = 1,180)
Exome wide	Mean (SE) n rare PTVs	1.96 (0.0027)	4.81 (0.038)	6.97 (0.055)	1.78 (0.0024)	5.51 (0.089)	5.22 (0.026)	4.94 (0.043)	5.05 (0.071)
	Mean (SE) n rare deleterious missense variants	1.30 (0.0021)	3.33 (0.030)	5.06 (0.047)	1.17 (0.0019)	3.94 (0.068)	3.72 (0.022)	3.49 (0.035)	3.62 (0.057)
	Mean (SE) n rare synonymous variants	9.14 (0.016)	38.34 (0.25)	61.35 (0.20)	7.39 (0.0089)	50.03 (0.76)	37.57 (0.11)	41.71 (0.25)	41.32 (0.48)
LoFi genes	Mean (SE) n rare PTVs	0.20 (0.0007)	0.29 (0.0087)	0.35 (0.012)	0.19 (0.0007)	0.29 (0.018)	0.31 (0.0061)	0.24 (0.0091)	0.30 (0.016)
	Mean (SE) n rare deleterious missense variants	0.25 (0.0008)	0.45 (0.011)	0.63 (0.016)	0.24 (0.0008)	0.57 (0.26)	0.51 (0.0077)	0.47 (0.012)	0.49 (0.021)
	Mean (SE) n rare synonymous variants	2.27 (0.0044)	9.46 (0.074)	15.11 (0.084)	1.83 (0.0029)	12.23 (0.21)	9.28 (0.039)	10.22 (0.077)	10.11 (0.14)

## Sheet: ST 7
Supplementary Table 7 - Description of different measures of g (generalised cognition) formed using different input tests. The table shows the variance within the input tests explained by each measure of g, the number of samples these could be formed for, and Pearson product-moment correlations of pairwise observations of each g compared to the original.
g score measure	Input tests	Variance explained	n samples	Correlation with original g
Original g	Numeric memory, reaction time, trail making test B, pairs matching	0.3887	76783	1
g minus pairs matching	Numeric memory, reaction time, trail making test B	0.4787	76812	0.94
g minus trail making test B	Numeric memory, reaction time, pairs matching	0.3996	89012	0.88
g minus reaction time	Numeric memory, trail making test B, pairs matching	0.4773	76953	0.94
g minus numeric memory	Reaction time, trail making test B, pairs matching	0.4661	83321	0.92
Original g plus fluid intelligence	Numeric memory, reaction time, pairs matching, trail making test B, fluid intelligence	0.3747	29483	0.94
Fawns-Ritchie et.al g:UKB-5	Pairs matching, reaction time, prospective memory, fluid intelligence, numeric memory	0.316	34150	0.8

## Sheet: ST 8
Supplementary Table 8 - Association of rare variants in different sets of genes (relating to constraint and brain expression) with g in 1KGP-EUR-like participants. PTV = protein-truncating variant. LoFi = loss-of-function intolerant.
Category	Gene set	Rare variant class	Beta	Lower CI	Upper CI	P-value	N variants
Constraint	LoFi	PTVs	-0.0714611	-0.0866809	-0.0562414	3.57578e-20	13113
		Deleterious missense	-0.0398204	-0.0532559	-0.0263848	6.30786e-09	17320
		Synonymous	-0.000293543	-0.0047853	0.00419821	0.898079	139577
	LoF-tolerant	PTVs	-0.00391794	-0.00893017	0.0010943	0.125507	118485
		Deleterious missense	-0.0113477	-0.0179905	-0.00470493	0.000813733	69828
		Synonymous	-0.00160608	-0.00397455	0.000762397	0.183824	418739
Brain expression	Brain expressed	PTVs	-0.0194216	-0.0259644	-0.0128788	5.97868e-09	70749
		Deleterious missense	-0.0196686	-0.02757	-0.0117671	1.06907e-06	49717
		Synonymous	0.000267086	-0.00254019	0.00307436	0.852072	318057
	Non-brain expressed	PTVs	-0.000409481	-0.00746453	0.00664557	0.909428	60912
		Deleterious missense	-0.0135327	-0.0226391	-0.00442626	0.00358459	37491
		Synonymous	-0.00364947	-0.00692769	-0.000371253	0.0291154	243859
Constraint and brain expression	Brain expressed LoFi	PTVs	-0.0812599	-0.0979919	-0.064528	1.80046e-21	10891
		Deleterious missense	-0.039595	-0.0549102	-0.0242799	4.04508e-07	13419
		Synonymous	0.000990161	-0.00400358	0.0059839	0.697552	114777
	Non-brain expressed LoFi	PTVs	-0.024995	-0.0620086	0.0120186	0.18565	2222
		Deleterious missense	-0.0406634	-0.068695	-0.0126317	0.00446732	3901
		Synonymous	-0.00668423	-0.0177837	0.00441523	0.237872	24800
	Brain expressed LoF-tolerant	PTVs	-0.00833618	-0.0154568	-0.00121561	0.0217586	59843
		Deleterious missense	-0.0124508	-0.0216702	-0.00323136	0.00812349	36291
		Synonymous	-8.98172e-05	-0.00373506	0.00355542	0.961482	202973
	Non-brain expressed LoF-tolerant	PTVs	0.000438575	-0.00676421	0.00764136	0.905004	58642
		Deleterious missense	-0.0102283	-0.0198423	-0.000614291	0.0370518	33537
		Synonymous	-0.00345706	-0.00697364	5.95307e-05	0.0540064	215766

## Sheet: ST 9
Supplementary Table 9 - Distribution of rare variants carried per 1KGP-EUR-like participant with g derived in loss-of-function intolerant (LoFi) genes. PTV = protein truncating variant.
Rare variant class	n rare variants in LoFi genes	N participants carrying: (%)
		0 rare variants	1 rare variant	2 rare variants	3 rare variants	4 rare variants	5 rare variants	> 5 rare variants
PTVs	13113	63,344 (84.2%)	10,671 (14.2%)	1,083 (1.4%)	85 (0.11%)	4 (0.005%)	1 (0.001%)	0
Deleterious missense	17320	59,795 (79.5%)	13,628 (18.1%)	1,613 (2.1%)	143 (0.2%)	8 (0.01%)	1 (0.001%)	0
Synonymous	139577	14,712 (19.6%)	22,221 (29.6%)	18,035 (24.0%)	10,539 (14.0%)	5,096 (6.8%)	2,209 (2.9%)	2,376 (3.1%)

[truncated: 7 more sheets: ST 10, ST 11, ST 12, ST 13, ST 14, ST 15, ST 16]
